# Supplementary material for: TiO2-SiO2 Coatings with a Low Content of AuNPs for Producing Self-Cleaning Building Materials
Source: Nanomaterials (Basel). 2018 Mar 20;8(3):177. doi: 10.3390/nano8030177 (PMC5869668; doi:10.3390/nano8030177)
Supplement: Supplementary file 1 [file nanomaterials-08-00177-s001.zip]

Archive with 2 entries (2 files):
- Video.mp4
- Supplementary Figures.docx
